# Supplementary material for: Greater Adherence to Dietary Guidelines Associated with Reduced Risk of Cardiovascular Diseases in Chinese Patients with Type 2 Diabetes
Source: Nutrients. 2022 Apr 20;14(9):1713. doi: 10.3390/nu14091713 (PMC9103846; doi:10.3390/nu14091713)
Supplement: Supplementary file 1 [file nutrients-14-01713-s001.zip]

Archive with 1 entries (1 files):
- nutrients-1634189-supplementary.pdf
